# Supplementary material for: Probiotics and Their Effect on Surgical Wound Healing: A Systematic Review and New Insights into the Role of Nanotechnology
Source: Nutrients. 2021 Nov 26;13(12):4265. doi: 10.3390/nu13124265 (PMC8704946; doi:10.3390/nu13124265)
Supplement: Supplementary file 1 [file nutrients-13-04265-s001.zip]

Archive with 1 entries (1 files):
- nutrients-1472748-supplementary.pdf
